# Supplementary material for: Temporal signal and the phylodynamic threshold of SARS-CoV-2
Source: Virus Evol. 2020 Aug 19;6(2):veaa061. doi: 10.1093/ve/veaa061 (PMC7454936; doi:10.1093/ve/veaa061)
Supplement: veaa061_Supplementary_Data [file veaa061_supplementary_data.zip]

Archive with 2 entries (2 files):
- table_S1.csv
- TableS2.csv
